# Supplementary material for: An HPLC-based assay for soil enzyme activities using 4-nitrophenyl substrates
Source: MethodsX. 2026 Jul 2;17:104026. doi: 10.1016/j.mex.2026.104026 (PMC13351156; doi:10.1016/j.mex.2026.104026)
Supplement: Supplementary file 1 [file mmc1.xlsx]

## Sheet: Description
Title	A HPLC-based assay for soil enzyme activities using 4-nitrophenyl substrates
parameters and abbreviations	Enzyme assay parameters description
Sample_ID	Unique identification for each sample.
Injection Order	The order of injection of the HPLC vial containing already processed sample
Area	The measured peak observed from the chromatogram. This value will be used to determine the amount of product (4-nitrophenol) formed from the assay
Blank	Blanks are mandatory to correct for 4-nitrophenol present in the substrate as imurity and for 4-nitrophenol formed by H+-catalysed substrate cleavage.
4-NP (µM)	The amount of enzyme product (4-nitrophenol) formed from the enzyme assay in µmol L-1
Total volume (mL)	The total volume in millilitres (mL) of the assay which is made up of the volume of the susbstrate-buffer mixture and the volume of the compound to stop the reaction.
4-NP (µmol)	Amount of substance of 4-nitrophenol in µmol
WW (g)	Weight of the wet soil sample in g. The weighing was done as at the time when soil samples were taken and sieved through a 2 mm sieve. The weighed soil samples were stored in -80° C freezer until enzyme analysis.
Time (h)	Incubation time (in hours) used for the enzyme assay.
DW (%)	Dry weight of the soil in percentage (%)
DW (g)	Dry weight of the soil sample in grams (g). Calculated using the formula: DW (g) = WW (g) x DW (%) / 100
Activity (µmol g-1 h-1)	Enzyme activity expressed as formation of µmol 4-nitrophenol per h and gram soil (dry weight)
SD	Standard deviation
RSD	relative standard in %

## Sheet: Acid Phosphatase
Calculation of enzyme activities
Data for acid phosphatase are shown as an example but the spreadsheet can be used for the calculation of any enzyme activity assayed with 4-NP substrates
Fields to be filled in are marked in gray
4-Nitrophenol calibration curve									Blank calibration curve (at least 2 and maximal 6 controls should be included)
																	Note: the slope is relatively high for
Standard no.	Injection no.	St	Peak area						Control ID	Injection no.	Peak area						4-NP phosphate while it is minimal for
		µmol L-1	mAU s								mAU s						the other substrates listed in Table 1.
1	1	200	2611.48						Control 1	7	58.05
2	2	150	1912.69						Control 2	16	73.28
3	3	100	1245.68						Control 3	25	90.12
4	4	50	590.7						Control 4
5	5	20	199.08						Control 5
6	6	10	85.04						Control 6
Slope	12.823	(taken from the diagram)							Slope	1.78167
									Interception	45.31
Sample_ID	Injection no.	WW (g)	DW	Total volume	Time	Peak area	Blank (calculated)	Corrected peak area	DW	4-NP	4-NP	Activity	Average	SD	RSD
		g	%	ml	h	mAU s	mAU s	mAU s	g	µmol L-1	µmol	µmol g-1 h-1
Soil A Rep 1	8	1.013	92.08	5.5	1	1072.19	59.5633	1012.63	0.988	78.9696	0.434333	0.439608	0.490038	0.0422974	8.63145
Soil A Rep 2	9	0.998	94.411	5.5	1	1325.03	61.345	1263.68	0.998	98.5483	0.542016	0.543102
Soil A Rep 3	10	1.004	95.224	5.5	1	1187.6	63.1267	1124.47	0.99	87.6919	0.482305	0.487177
Soil A Rep 4	11	1.009	90.687	5.5	1	1204.51	64.9083	1139.6	0.997	88.8717	0.488794	0.490265
Soil B Rep 1	12	1.002	89.941	5.5	1	1509.51	66.69	1442.82	1.003	112.518	0.61885	0.616999	0.573582	0.0537233	9.36628
Soil B Rep 2	13	0.998	92.297	5.5	1	1261.82	68.4717	1193.35	0.992	93.0631	0.511847	0.515975
Soil B Rep 3	14	0.99	93.695	5.5	1	1332.37	70.2533	1262.12	1.003	98.426	0.541343	0.539724
Soil B Rep 4	15	1.015	87.659	5.5	1	1515.54	72.035	1443.5	0.996	112.572	0.619144	0.62163
Soil C Rep 1	17	1	91.545	5.5	1	1632.67	75.5983	1557.07	1.002	121.428	0.667854	0.666521	0.581638	0.0626655	10.774
Soil C Rep 2	18	0.984	89.8	5.5	1	1289.61	77.38	1212.23	1.003	94.5356	0.519946	0.518391
Soil C Rep 3	19	0.983	91.129	5.5	1	1437.74	79.1617	1358.58	0.998	105.949	0.582717	0.583885
Soil C Rep 4	20	0.981	88.602	5.5	1	1377.42	80.9433	1296.48	0.997	101.106	0.556081	0.557754
Soil D Rep 1	21	0.992	92.708	5.5	1	1248.1	82.725	1165.38	1.008	90.8816	0.499849	0.495882	0.487882	0.0255611	5.23919
Soil D Rep 2	22	0.994	90.951	5.5	1	1177.65	84.5067	1093.14	0.997	85.2486	0.468868	0.470278
Soil D Rep 3	23	0.997	90.922	5.5	1	1181.1	86.2883	1094.81	1.01	85.3787	0.469583	0.464934
Soil D Rep 4	24	0.985	90.811	5.5	1	1291.73	88.07	1203.66	0.992	93.8673	0.51627	0.520433
